# Supplementary material for: Computational and Cytotoxicity Evaluation of Phyllanthus Urinaria-Derived Compounds as Potential Anti-Cervical Cancer Agents via HPV-16 E6 Oncoprotein Inhibition
Source: Int J Mol Sci. 2026 May 26;27(11):4780. doi: 10.3390/ijms27114780 (PMC13257223; doi:10.3390/ijms27114780)
Supplement: Supplementary file 1 [file ijms-27-04780-s001.zip]

Archive with 1 entries (1 files):
- ijms-4138938-supplementary.pdf
